# Supplementary material for: Clinical Features of HIV Arthropathy in Children: A Case Series and Literature Review
Source: Front Immunol. 2021 Jul 20;12:677984. doi: 10.3389/fimmu.2021.677984 (PMC8329591; doi:10.3389/fimmu.2021.677984)
Supplement: Supplementary file 1 [file Table_1.xlsx]

## Sheet: Demographics
Study #	Sex	DOB	Date HIV dx	Age at HIV dx (mth)	Age at HIV dx (yr)	Age at rheum app	Date rheum app	Date onset Sx	Age at Sx onset (mth)	Age at Sx onset (yr)	WHO stage	Adm presentation	Adm ever	Other clinics	Referral source
1	F	2005-08-24	2012-10-01	86.5	7.10959	7.15068	2012-10-16	2012-10-01	86.5	7.10959		1	1	ID	General paeds
3	M	2007-07-29	2012-07-22	60.6667	4.9863	6.67945	2014-04-01	2014-03-01	80.2333	6.59452		1	1	ID	General paeds
5	M	2001-06-08	2009-01-01	92.1333	7.5726	11.6137	2013-01-15	2012-11-08	139.033	11.4274		1	1	ID, Ophthalm	General paeds
6	M	2000-10-05	2012-01-14	137.267	11.2822	11.9616	2012-09-18	2012-05-01	140.867	11.5781	3	1	0	ID, Allergy	Orthopedics
8	F	2011-09-02	2015-12-02	51.7333	4.25205	4.59452	2016-04-05	2016-03-01	54.7333	4.49863	4	1	1	ID	District hospital
13	M	2006-11-02	2015-01-01	99.4	8.16986	10.4192	2017-04-01	2017-02-01	124.8	10.2575		0	1	Pulmonology, Crossroads	Primary care
17	M	2004-11-18	2011-01-01	74.5	6.12329	12.2877	2017-02-28	2016-12-01	146.533	12.0438		0	0	ID clinic	ID RXH
18	M	2003-03-16	2013-02-01	120.333	9.89041	9	2012-03-13	2011-09-04	103.133	8.47671		0	1	ID clinic, Ophthalm, Michael M CHC	Ophthalmology
1a	M	2006-04-14	2009-01-09	33.3667	2.74247	3.01644	2009-04-19	2009-02-01	34.1333	2.80548	4	0	1	ID clinic
2a	F	2001-06-12	2016-03-01	179.2	14.7288	16.0548	2017-06-28	2016-03-01	179.2	14.7288		0	0
3a	M	2000-10-20	2012-04-01	139.367	11.4548	11.6603	2012-06-15	2012-06-03	141.467	11.6274		0	1

## Sheet: Clinical features
	Lnopathy	Parotomeg	Hepatomeg	Splenomeg	Psoriasis	Rash	Rash comment	UWFA	Stunted	<= 4 joints	>4 joints	Enthesitis	Dactylitis	Myalgia	Uveitis	Previous TB	Site	Other clinical features	Other OI	Comorbidities	Pattern arthritis	Arthritis features	ROM	Antalgic gait	LLD
1	1	0	1	0	0	1	Erythema nodosum	Mild	Mild	0	1	0	0	0	0	1	Pulmonary	Pale	0	Anaemia	Bilateral knees / bilateral ankles / bilateral wrists	Effusive synovitis	Normal	0	0
3	0	0	0	1	0	1	PPE	0	Mild	1	0	0	0	0	0	0	NA	Tenosynovitis	0	0	Bilateral wrists + R 2nd MCP	Effusive synovitis	Reduced R 2nd MCP	0	0
5	0	0	0	0	0	1	PPE	Mod	Mild	1	0	1	0	0	0	0	Suspected knee - in retrospect = HIV arthritis	0	Oral candida	0	Bilateral knees + ankles	Enthesitis both ankles, effusions both knees + both ankles	Limited knee flexion bilateral	1	0
6	1	1	1	0	0	1	PPE	Mod	Mild	1	0	0	0	0	0	0	NA	0	0	True red meat allergy	Bilateral knees	Effusive synovitis	Reduced both knees	1	1
8	1	0	1	1	0	0		Sev	Mod	1	0	0	0	0	0	1	Disseminated TB (abd) 2016	Pale	Parvovirus B19 w aplastic anaemia	SAM + anaemia	Bilateral knees / bilateral wrists	Effusive synovitis	Relatively preserved	1	0
13	0	0	0	0	0	1	Scabies	?	?	0	1	1	0	1	0	1	Pulmonary	Oral ulcers, clubbing	0	Post-TB bronchiectasis	Bilateral elbows, wrists, hips, ankles, knees	Enthesitis + synovitis + effusions at elbows	Reduced L elbow	1	1
17	1	0	0	0	0	1	PPE	Sev	Sev	1	0	0	1	1	0	1	TB monoarthritis (see comment)	Pale	CMV	Anaemia	Bilateral wrists, L knee, L 1st toe	Effusions, synovitis	Limited L knee	0	1	Treated empirically TB monoarthritis 01-2019 (huge effusion, Mantoux reactive - however already had HIV arthropathy and poor adherence on ART - VL = 400): ?TB vs HIV vs CMV
18	0	0	1	0	0	0		Sev	Sev	1	0	1	0	0	1	1	Pulmonary	Cataracts, panuveitis	VZV meningitis	0	Bilateral knees	Effusive synovitis, enthesitis both ankles	Reduced knees	0	0
1a	1	0	0	0	0	0		sev	Sev	0	1	0	0	0	0	0			HSV	SAM	Bilateral ankles + wrists, Rt hip, Rt shoulder
2a	0	0	0	0	0	0		sev	Sev	0	1	1	0	0	0	0				Obstructive hydrocephalus (vPS 2015)	Bilateral transtalar + subtalar, bilateral knees + wrists, R 1st IP, R 3rd PIP + DIP
3a	0	1	0	0	1	1	Psoriasis	?	?	0	1	0	0	0	0	1	Pulmonary				Rt elbow, wrist, 1st MCP, Rt ankle, transtalar, subtalar

## Sheet: Pattern arthritis
	Pattern arthritis	No active joints at presentation	Rt knee	Lt knee	Rt wrist	Lt wrist	Rt ankle	Lt ankle	Rt hip	Lt hip	Rt shoulder	Lt shoulder	Rt elbow	Lt elbow	Other		Large joint	Symmetrical	Small joint	Asymmetrical
1	Bilateral knees / bilateral ankles / bilateral wrists	6	1	1	1	1	1	1									1	1	0
3	Bilateral wrists + R 2nd MCP	3			1	1									Rt 2nd MCP		1	1	1	1
5	Bilateral knees + ankles	4	1	1			1	1									1	1
6	Bilateral knees	2	1	1													1	1
8	Bilateral knees / bilateral wrists	4	1	1	1	1											1	1
13	Bilateral elbows, wrists, hips, ankles, knees	10	1	1	1	1	1	1	1	1			1	1			1	1
17	Bilateral wrists, L knee (2^ to TB), L 1st toe	3			1	1									Lt 1st toe IP		1	1	1	1
18	Bilateral knees	2	1	1													1	1
1a	Bilateral ankles + wrists, Rt hip, Rt shoulder	6			1	1	1	1	1		1						1	0
2a	Bilateral transtalar + subtalar, bilateral knees + wrists, R 1st IP, R 3rd PIP + DIP	11	1	1	1	1									Bilateral transtalar + subtalar, R 1st IP, R 3rd PIP + DIP		1	1	1	1
3a	Rt elbow, wrist, 1st MCP, Rt ankle + Rt midtarsal	4			1		1						1		Rt 1st MCP		1	0	1	1

## Sheet: Labs
	WCC	Neutrophils	Lymphs	Hb	Plt	Creat	CRP	ESR	ANA	RF	HLA B27	Anti-dsDNA	ASOT	CD4 at presenation	Dnase B	Urine	Sputum / gastric aspirate	Mantoux	Synovial fluid	Synovial biopsy	Other	Further labs - comment	Missing labs - comment	-
1	8.9	4.8	2.4	9.6	523	39	20	94	0.3	8.7		2.9	137	431	<75		AFB +	1				Increasing VL + decreasing CD4 until changed to PI-based regimen 01-2018 however no arthritis-related presentations in that period		-
3	7.7	3.6	1.9	12.0	336	26	12	37						752									No repeat CD4 result	-
5	8.9			10.7	333	36	58	126		<10	Pos			444					L knee 18-07-2016 = Neutrophils + histiocytes + plasma cells / poly 45% lymph 54% / prot 67 alb 27 ADA 37.7 / GXP neg Aur neg TB culture neg / no crystals / no malignant cells	L knee 17-08-2016 = Denuded synoviocytes, acute-on-chronic inflammation / ZN neg Aur neg TB culture neg Brown-Brenn neg PAS neg GXP neg Bac culture neg Gram stain neg	Anti-proteinase 3 neg / anti-myeloperoxidase neg / ACCP neg			-
6	8.49	5.9	2.1	9.6	287	44	10	133						453			AFB -			R knee = chronic nonspecific synovitis				-
8	22.7	3.3	2.3	14.2	483	29	36	142						220		Mixed growth	AFB - GXP - culture -	1			Parvovirus B19 PCR + VL 67450, Hb 1.8 Ret 0.008 (<1%), RPI 0.1, DAT neg, repeat parvo VL 50	IRIS - parvovirus B19 + aplastic anaemia (see data capture form for labs + Rx)		-
13	11.9	4.3	2.1	11.3	528	30	55	99	1.0 equivocal	<10	Neg			375			AFB - GXP - TB culture -		26-02-2019 AFB - GXP - TB culture -				No initial CD4 result	-
17	3.27	1.4	1.3	10.5	310	40	77	144	0.2	10	Neg			237				1	07-06-2018 GXP - AFB - TB culture - Gram stain - Bac culture -	05-01-2017 L knee = subacute synovitis, lymphoplasmocytic cells, foamy macrophages, no granulomas, GXP- ZN - TB culture - liquid culture - // NB repeat 21-06-2018 L knee = chronic inflammation, synovial lining proliferation, fibrin foci, focal lymphoid aggregates, fibroblastic response, small vessel proliferation, endothelial cytopathic effects, Gram stain neg, bac culture micrococcus spp (? cont…	CMV VL 246 log 2.4 / parvo B19 PCR neg	VL high at presentation (poor adherence)		-
18	6.3	1.4	0.5	11.7	413		31	23	0.1			0.7	80	389	116		GXP- TB culture + INH (S) Rif (S)					10-2018 CSF = VZV meningitis	Initial CD4 after presentation	-
1a	8.8	4.0		10.2	359	72	30	39	Negative					2364						24-07-2009 Lt ankle ? Results
2a	9.4	5.9	1.8	9.1	739	30	106	139	Negative	<10		Neg	Negative	282	Neg		GXP -
3a	8.2	7.0	1.2	12.1	361	41	113	130		<10	?			361
Q1	7.95	3.375	1.3	9.9	334.5	30	25	66.5						321.5
Med	8.8	4.15	1.9	10.7	361	37.5	36	126						389
Q3	9.15	5.625	2.1	11.85	503	40.75	67.5	136						448.5
Mean	9.505	4.16	1.733	11	424.7	38.7	49.82	100.5						573.5
											Negative
									ANA	6	6		54.5455
									RF	6	6		54.5455
									HLA-B27	4	3		36.3636
									anti-dsDNA	3	3		27.2727
									ASO	3	3		27.2727
									Dnase B	3	3		27.2727

## Sheet: Labs interpreted
	WCC (4-11)	Low WCC	High WCC	Neutrophils (1.5 - 8.0)	Low neutr	High neutr	Lymphs (1.4 - 4.8)	Low lymphs	High lymphs	Hb (11-15)	Low Hb	High Hb	Plt (150-400)	Low plt	High plt	Creat	CRP	CRP>10	ESR	ESR>30	CD4 #	CD4 %	CD4 date	Repeat CD4 #	Repeat CD4 %	Repeat CD4 date	ANA	RF	HLA B27	Anti-dsDNA	ASOT	Dnase B	Urine	Sputum / gastric aspirate	Mantoux	Synovial fluid	Synovial biopsy	Other	Further labs - comment
1	8.9	0	0	4.8	0	0	2.4	0	0	9.6	1	0	523	0	1	39	20	1	94	1	431	20.0	11-09-2012	107	11.5	21-12-2017	0.3	8.7		2.9	137	<75		AFB +	1				Increasing VL + decreasing CD4 until changed to PI-based regimen 01-2018 however no arthritis-related presentations in that period
3	7.7	0	0	3.6	0	0	1.9	0	0	12.0	0	0	336	0	0	26	12	1	37	1	752	29.0	22-07-2012
5	8.9	0	0							10.7	1	0	333	0	0	36	58	1	126	1	444	14.9	01-10-2013	176	7.9	06-03-2017		<10	Pos							L knee 18-07-2016 = Neutrophils + histiocytes + plasma cells / poly 45% lymph 54% / prot 67 alb 27 ADA 37.7 / GXP neg Aur neg TB culture neg / no crystals / no malignant cells	L knee 17-08-2016 = Denuded synoviocytes, acute-on-chronic inflammation / ZN neg Aur neg TB culture neg Brown-Brenn neg PAS neg GXP neg Bac culture neg Gram stain neg	Anti-proteinase 3 neg / anti-myeloperoxidase neg / ACCP neg
6	8.49	0	0	5.9	0	0	2.1	0	0	9.6	1	0	287	0	0	44	10	1	133	1	453	14.6	18-09-2012	643	34.7	12-04-2019								AFB -			R knee = chronic nonspecific synovitis
8	22.7	0	1	3.3	0	0	2.3	0	0	14.2	0	0	483	0	1	29	36	1	142	1	161	10.6	11-03-2016	975	30.4	24-01-2017							Mixed growth	AFB - GXP - culture -	1			Parvovirus B19 PCR + VL 67450, Hb 1.8 Ret 0.008 (<1%), RPI 0.1, DAT neg, repeat parvo VL 50	IRIS - parvovirus B19 + aplastic anaemia (see data capture form for labs + Rx)
13	11.9	0	1	4.3	0	0	2.1	0	0	11.3	0	0	528	0	1	30	55	1	99	1	375	19.5		375	17.4	15-05-2016	1.0 equivocal	<10	Neg					AFB - GXP - TB culture -		26-02-2019 AFB - GXP - TB culture -
17	3.27	1	0	1.4	1	0	1.3	1	0	10.5	1	0	310	0	0	40	77	1	144	1	237	17.8	05-11-2015	288	17.2	29-01-2019	0.2	10	Neg						1	07-06-2018 GXP - AFB - TB culture - Gram stain - Bac culture -	05-01-2017 L knee = subacute synovitis, lymphoplasmocytic cells, foamy macrophages, no granulomas, GXP- ZN - TB culture - liquid culture - // NB repeat 21-06-2018 L knee = chronic inflammation, synovial lining proliferation, fibrin foci, focal lymphoid aggregates, fibroblastic response, small vessel proliferation, endothelial cytopathic effects, Gram stain neg, bac culture micrococcus spp (? cont…	CMV VL 246 log 2.4 / parvo B19 PCR neg	VL high at presentation (poor adherence)
18	6.3	0	0	1.4	1	0	0.5	1	0	11.7	0	0	413	0	1		31	1	23	0	389	21.0	01-02-2013	9	1.6	21-10-2019	0.1			0.7	80	116		GXP- TB culture + INH (S) Rif (S)					10-2018 CSF = VZV meningitis
1a	8.8	0	0	4.0	0	0				10.2	1	0	359	0	0	72	30	1	39	1	2364	49.0	02-12-2009	1517	57.0	13-07-2016	Negative										24-07-2009 Lt ankle ? Results
2a	9.4	0	0	5.9	0	0	1.8	0	0	9.1	1	0	739	0	1	30	106	1	139	1	282	14.3	15-05-2017				Negative	<10		Neg	Negative	Neg		GXP -
3a	8.2	0	0	7.0	0	0	1.2	1	0	12.1	0	0	361	0	0	41	113	1	130	1	361	34.0	23-11-2015	351	23.8	18-09-2020	Negative	<10	?

## Sheet: Imaging
	CXR	Features	X-ray joints	Features	USS joints	Features	Other
1	*	*	*	*	*	*
3	0		0		1	R wrist = effusion, R index finger = tenosynovitis
5	*	*	1	Effusions, no erosions	0
6	1	Normal	0		1	Bilateral knees = effusions
7	1	Normal	*	*	*	*
8	1	Bilateral hilar adenopathy	0		1	Effusive synovitis	AUS = intra-abd adenopathy, splenic microabscesses
10	0				0
13	1	Chronic fibrotic / bronchiectatic changes	0		1	Effusion + synovial hypertrophy	Lung function = mod-sev restrictive pattern, AUS = normal
14	1	Old calcified nodule	0		0
17	1	Normal	0		1	Effusion + synovial hypertrophy	AUS = normal
18	*	*	*	*	*	*
1a	1	Normal	1	Normal	0
2a	1	Normal	1	Normal	1	Effusion + synovial hypertrophy
3a	1		0		1	Severe hypertrophy

## Sheet: Response to therapy
	THERAPEUTIC AGENTS										DURATION OF THERAPY AT INITIAL REMISSION (months)									TOTAL DURATION THERAPY												RAW DATA
	Ibuprofen	Indomethacin	CLQ	MTX	Prednisone	Pulse Medrol	IAI	Leflunamide			CLQ	MTX	Prednisone	Pulse Medrol	First IAI	Most recent IAI	Leflunamide			CLQ (months)	MTX (months)	Prednisone (months)	Pulse Medrol (number)	IAI (number episodes)	IAI (number different joints)	Leflunamide (months)			Outcome	Comments			NSAID	CLQ	Start	Stop	Default	MTX	Start	Stop	Default	Prednisone	Start	Stop	Pulse Medrol	Start	IAI	Site	Date
1	1	0	1	0	0	0	0	0			*	-	*	-	-	-	-			*	-	*	-	0	0	-			Lost to F/U				1	1	2012-10-16		1	0	NA	NA	NA	0		*	0		0	NA
3	1	0	1	1	1	0	0	0			15.1667	4.66667	15.1667	-	-	-	-			50.75	30.0833	*	-	0	0	-			Discharged in remission				1	1	2014-04-01	2015-12-01	1	1	2014-08-05	2015-08-01	0	1	2014-04-01	*	0		0	NA
5	1	0	1	0	0	0	1	0			22.5833	-	*	-	16.9167	7.33333	-			22.5833	-	*	-	2	2	-			Lost to F/U				1	1	2012-11-08	2013-08-06	0	0	NA	NA	NA	0	*	*	0		1	Both knees	2013-01-15
6	1	0	1	0	0	0	1	0			12	-	13.75	-	9.66667	-	-			22.75	-	24.5	-	1	1	-			Discharged in remission				1	1	2012-10-09	2013-07-09	0	0	NA	NA	NA	0	2012-09-18	2013-07-09	0		1	L knee	2012-11-06
8	1	0	1	0	1	0	0	0			2.33333	-	2.33333	-	-	-	-			4.75	-	*	-	0	0	-			Demised ??	CLQ stopped due to IRIS			1	1	2016-04-05	2016-06-01	CLQ stopped due to IRIS	0	NA	NA	NA	1	2016-04-05	*	0		0	NA
13	1	0	0	1	1	1	1	0			-	30.9167	81.3333	30.9167	75.8333	-	-			-	11.6667	58	x1	1	1	-			Lost to F/U	CLQ withheld due to active TB			1	0	-	-	CLQ withheld due to ?TB	1	2018-11-27	2019-04-16		1	2017-04-01	2019-02-26	1	2018-11-27	1	L elbow	2017-06-06
17	1	0	1	1	0	0	1	0			58.3333	16.3333	*	-	58.3333	19.6667	-			45.4167	3.41667	*	-	3	3	-			Discharged in remission	MTX + CLQ stopped due to active TB, also defaulted CLQ causing relapse flare			1	1	2017-02-28	2018-08-27	CLQ stopped due to ?TB, 1	1	2018-07-17	2018-08-27	MTX stopped due to ?TB	0	*	*	0		1	L knee + bil wrists	2017-02-28
18	1	0	1	1	1	1	0	0			7	0	22.1667	-2.66667	-	-	-			66.5833	59.5833	*	x1	0	0	-			Discharged in remission	Pulse used for flare (after initial remission)			1	1	2012-09-11	2014-11-19	0	1	2012-12-04	2014-11-19	0	1	2012-03-13	*	1	2013-01-05	0	NA
1a	1	0	0	1	1	0	0	0			-	13.6667	13.6667	-	-	-	-			-	27.6667	19.5	-	0	0	-			Discharged in remission	CLQ withheld due to active TB			1	0	-	-	0	1	2009-04-21	2010-03-19	Induced remission	1	2009-04-21	2009-12-11			0
2a	0	1	1	0	1	0	0	1			11.0833	-	11.0833	-	-	-	4.66667			13.4167	-	13.4167	-	0	0	7			Lost to F/U				1	1	2017-06-28	2017-12-06	0	0				1	2017-06-28	2017-12-06
3a	1	0	1	0	1	0	0	0			*	-	*	-	-	-	-			*	-	*	-	0	0	-			Lost to F/U				1	1	2012-06-15		1	0				1
[truncated: 22 more columns]

## Sheet: ART
	DOB	Date HIV dx	ART start date	Age at ART initiation (years)	Arthritis onset date	ART naïve at arthritis onset	1st virally suppressed date, VL<100	Time to VL LDL	1st remission	Date Sx onset	Time to remission	1st regimen	Change regimen date	New regimen	VL LDL ever	Adherence issues ever	Defaulted >6 months ever
1	2005-08-24	2012-10-01	2013-01-01	7.36164	2012-10-01	1	2018-07-16	168.5	*	2012-10-01		*	2018-01-01	PI-based	1	1	0
3	2007-07-29	2012-07-22	2014-04-01	6.67945	2014-03-01	1	2014-07-22	9.33333	2014-09-30	2014-03-01	-17.75	ABC+3TC+EFV	-	-	1	0	0
5	2001-06-08	2009-01-01	2009-08-24	8.21644	2012-11-05	0	2013-10-01	124.917	2013-08-06	2012-11-08	-22.5833	ABC+3TC+EFV	-	-	1	1	1
6	2000-10-05	2012-01-14	2012-11-06	12.0959	2012-05-01	1	2016-03-11	101.75	2013-03-02	2012-05-01	-25.4167	ABC+3TC+EFV	-	-	1	0	0
8	2011-09-02	2015-12-02	2016-03-30	4.57808	2016-03-01	1	2017-01-24	25	2016-05-03	2016-03-01	-5.25	ABC+3TC+LOP/r	-	-	1	0	0
13	2006-11-02	2015-01-01	2015-06-30	8.66301	2017-02-01	0	2015-10-14	8.83333	2019-12-03	2017-02-01	-86.25	ABC+3TC+EFV	-	-	1	1	1
17	2004-11-18	2011-01-01	2011-03-10	6.30959	2016-12-01	0	2011-06-30	9.33333	2019-01-29	2016-12-01	-65.75	*	2015-12-01	ABC+3TC+LOP/r	1	1	1
18	2003-03-16	2013-02-01	2009-06-30	6.29589	2011-09-04	0	Never		2012-12-04	2011-09-04	-38.0833	D4T+3TC+EFV	2013-10-15	PI-based	0	1	1
1a	2006-04-14	2009-01-09	2009-09-01	3.3863	2009-02-01	1	2016-07-13	208.917	2009-10-02	2009-02-01	-20.25	D4T+3TC+LOP/r	2012-07-25	ABC+3TC+LOP/r	1	0	0
2a	2001-06-12	2016-03-01	2016-05-16	14.937	2016-03-01	1	2017-11-13	45.5	2017-11-08	2016-03-01	-51.4167	ABC+3TC+EFV	2017-09-13	PI-based	1	1	1
3a	2000-10-20	2012-04-01	2012-05-01	11.537	2012-06-03	0	Never		*	2012-06-03		ABC+3TC+NVP	-	-	0	1	1

## Sheet: CD4  VL  active joints
	VL 1	Log	VL 2	Log	VL 3	Log	VL 4	Log	VL 5	Log	VL 6	Log	VL 7	Log	VL 8	Log	VL 9	Log	VL 10	Log	CD4 1	%	CD4 2	%	CD4 3	%	CD4 4	%	CD4 5	%	CD4 6	%	CD4 7	%	CD4 8	%	CD4 9	%	CD4 10	%	No active joints 1	No active joints 2	No active joints 3	No active joints 4	No active joints 5
	2012-09-11		2015-09-29		2018-01-29		2018-04-16		2018-07-16		2019-07-15		2020-05-04								2012-09-11		2015-09-29		2016-07-25		2017-12-21		2018-07-16		2019-05-29		2020-05-04								2012-10-16
1	24621	4.39	31192	4.49	195988	5.29	132	2.12	<100	<2.0	<100	<2.0	142	2.15							431	20.0	298	17.38	312	18.75	107	11.47	184	15.47	324	25.58	310	28.26							6
	2014-07-22																				2012-07-22																				2014-04-01	2014-06-03	2014-08-05	2014-09-30	2015-01-27	2015-05-19	2015-08-18	2016-04-19
3	LDL																				752	29.0																			3	2	3	0	0	0	0	0
	2013-10-01		2020-03-06		2020-05-20																2013-10-01		2017-03-06		2020-03-06																2013-01-15	2013-02-19	2013-04-09	2013-05-07	2013-08-06	2013-10-29	2014-02-25
5	LDL		114914	5.06	187011																444	14.9	176	7.9	401	23.65															4	2	1	1	0	0	0
	2012-10-09		2016-03-11		2017-04-08		2019-04-12														2012-09-18		2016-03-12		2017-04-17		2019-04-12														2012-09-18	2012-10-09	2012-11-06	2012-11-20	2013-03-12	2013-07-09	2014-01-14
6	132410	5.1	LDL		LDL		<20														453	14.6	983	37.33	836	37.88	643	34.7													2	2	2	0	0	0	0
	2016-07-01		2017-01-24																		2015-02-12		2016-03-17		2016-06-17		2017-01-24														2016-04-05	2016-05-03	2016-08-02
8	292	2.47	<100	<2.0																	220	10.6	161	10.6	535	23.93	975	30.4													4	0	0
	2015-10-14		2016-05-16		2017-06-05		2018-04-16		2018-09-10		2019-01-29		2019-07-29		2020-06-29		2020-10-27				2016-05-16		2017-06-05		2018-09-10		2019-01-29		2019-07-29		2020-06-29										2017-04-01	2017-06-06	2018-11-27	2019-01-29	2019-02-26	2019-04-16	2019-06-30	2019-12-03
13	<100	<2.0	LDL		LDL		97	1.99	70	1.85	LDL		<100	<2.0	81	1.91	<50	<1.70			375	17.36	425	17.82	480	24.24	433	21.36	507	22.64	549	22.25									8	3	10	4	2	3	2	0
	2011-06-30		05/11/2015		2016-03-10		26/01/2017		13/07/2017		2018-06-07		10/01/2019		2020-04-23		2020-07-22				2015-11-05		2017-01-26		2018-07-05		2019-01-29		2020-04-23												2017-02-28	2017-03-09	2017-07-25	2017-08-03	2018-03-20	2018-06-07	2018-07-17	2018-08-27	2019-01-29
17	LDL		23296	4.37	63199	4.80	336	2.53	<100	<2.0	LDL		462	2.66	49629	4.70	545	2.74			237	17.8	295	18.20	423	18.23	288	17.21	190	13.63											3	3	2	2	0	1	1	1	0
	2016-08-17		2017-04-11		2018-05-10		2019-02-14		2019-04-18		2019-06-20		2019-10-31		2020-06-11		2020-12-03				2013-02-01		2016-08-17		2018-01-18		2018-05-10		2019-02-14		2019-10-31		2020-06-11		2020-12-03						2012-03-13	2012-09-11	2012-12-04	2013-01-27	2013-04-23	2013-05-14	2013-07-09	2013-10-15	2014-01-28
18	1273	3.10	139	2.14	34089	4.53	11321	4.05	78861	4.90	39590	4.60	110139	5.04	61610	4.79	1462	3.16			389	21.0	511	18.19	283	11.56	150	8.76	21	1.65	9	1.66	8	0.74	25	1.43					2	2	0	0	1	1	0	0	0
	2012-07-24		2016-07-13		2017-03-08		2017-06-28		2018-02-14		2019-03-20		2020-03-26								2009-12-02		2016-07-13		2017-06-28		2018-02-14		2019-03-20		2020-03-26										2009-04-19	2009-07-24	2009-10-02	2009-12-11	2010-03-19	2010-07-30
1a	7010	3.8	LDL		LDL		LDL		<20	<1.30	LDL		38	1.58							2364	49.0	1517	51.52	1484	49.77	1436	51.74	1161	50.37	1180	48.66									6	1	0	0	0	0
	2017-05-08		2017-07-10		2017-11-13		2020-01-08														2017-05-15		2020-01-08																		2017-06-28	2017-09-13	2017-11-08	2017-12-06
2a	177011	5.25	335432	5.53	<100	<2.00	108146	5.03													282	14.3	302	18.54																	11	4	0	0
	2016-08-29		2017-07-19		2017-11-27		2018-05-07		2018-07-02		2018-11-05		2019-03-11		2019-07-29		2020-01-17		2020-06-04		2015-11-23		2016-02-29		2016-06-06		2016-08-29		2017-02-06		2017-07-31		2018-11-05		2019-03-11		2020-09-18				2012-06-15
3a	4818	3.68	707	2.85	5127	3.71	7937	3.90	1941	3.29	1455	3.16	496	2.70	13890	4.14	1379	3.14	8147	3.91	361	34.28	494	26.85	617	27.61	662	24.01	487	24.89	344	30.04	509	23.70	327	30.53	351	23.82			4
[truncated: 9 more columns]
